# Supplementary material for: The Genetics of Amyloid Deposition: A Systematic Review of Genome-Wide Association Studies Using Amyloid PET Imaging in Alzheimer’s Disease
Source: J Imaging. 2025 Aug 19;11(8):280. doi: 10.3390/jimaging11080280 (PMC12387344; doi:10.3390/jimaging11080280)
Supplement: Supplementary file 1 [file jimaging-11-00280-s001.zip]

Archive with 1 entries (1 files):
- jimaging-3784101-supplementary.pdf
